# Supplementary material for: Research on Selected Wildlife Infections in the Circumpolar Arctic—A Bibliometric Review
Source: Int J Environ Res Public Health. 2022 Sep 7;19(18):11260. doi: 10.3390/ijerph191811260 (PMC9517571; doi:10.3390/ijerph191811260)
Supplement: Supplementary file 1 [file ijerph-19-11260-s001.zip]

Archive with 7 entries (7 files):
- Fig S1.tif
- File S1.xlsx
- File S2_23082022_clean_AE.pdf
- File S3.pdf
- Table S1.pdf
- Table S2.pdf
- Table S3.xlsx
